# Supplementary material for: Challenging the dry core paradigm: hydrated reactivity emerges within micellar cores
Source: Chem Sci. 2026 May 26;17(24):11874–81. doi: 10.1039/d6sc03380f (PMC13207891; doi:10.1039/d6sc03380f)
Supplement: SC-017-D6SC03380F-s001 [file SC-017-D6SC03380F-s001.csv]

## Sheet: conductivity-concentration
Concentration	Conductivity	Conductivity	Conductivity	Mean	Standard Deviation
μM	μS/cm	μS/cm	μS/cm	μS/cm	μS/cm
1.72	2.27	2.97	3.53	2.92333	0.63129
3.44	2.31	2.64	2.9	2.61667	0.29569
5.16	2.25	2.55	2.82	2.54	0.28513
6.88	2.32	2.68	3.02	2.67333	0.35005
8.6	2.82	3.08	3.48	3.12667	0.33247
17.2	4	4.21	4.47	4.22667	0.23544
34.4	6.55	6.83	7.05	6.81	0.2506
51.6	8.05	8.35	9.09	8.49667	0.53529
68.8	10.31	10.69	11.02	10.6733	0.35529
86	12.59	14.01	14.42	13.6733	0.96033
172	21.4	21.4	21.5	21.4333	0.05774
344	35.1	35	35	35.0333	0.05774
516	49	48.8	48.7	48.8333	0.15275
688	60.3	60.2	59.4	59.9667	0.49329
860	73	70.6	72.4	72	1.249

## Sheet: DLS 16Nmicelle
Size	Number	Number	Number
d.nm	%	%	%
0.4	0	0	0
0.463	0	0	0
0.536	0	0	0
0.621	0	0	0
0.719	0	0	0
0.833	0	0	0
0.965	0	0	0
1.12	0	0	0
1.29	0	0	0
1.5	0	0	0
1.74	0	0	0
2.01	0	0	0
2.33	0	0	0
2.7	0	0	0
3.12	0	0	0
3.62	7.54	9.07	8.13
4.19	24.1	27.1	25.5
4.85	31.1	31.7	32
5.61	22.3	20.3	21.7
6.5	10.6	8.71	9.45
7.53	3.5	2.59	2.69
8.72	0.76	0.486	0.433
10.1	0.0828	0.0416	0.0208
11.7	0	0	0
13.5	0	0	0
15.7	0	0	0
18.2	0	0	0
21	0	0	0
24.4	0	0	0
28.2	0	0	0
32.7	0	0	0
37.8	0	0	0
43.8	0	0	0
50.7	0	0	0
58.8	0	0	0
68.1	0	0	0
78.8	0	0	0
91.3	0	0	0
106	0	0	0
122	0	0	0
142	0	0	0
164	0	0	0
190	0	0	0
220	2.62e-09	0	2.25e-09
255	1.07e-08	0	1.21e-08
295	2.03e-08	0	2.73e-08
342	2.53e-08	0	3.54e-08
396	2.36e-08	6.4e-10	3.02e-08
459	1.73e-08	2.75e-09	1.79e-08
531	1.03e-08	5.83e-09	6.91e-09
615	4.86e-09	8.76e-09	1.31e-09
712	1.62e-09	1.09e-08	3.33e-12
825	2.71e-10	1.17e-08	0
955	0	1.07e-08	0
1110	0	8.24e-09	0
1280	0	5.28e-09	0
1480	0	2.56e-09	0
1720	0	6.81e-10	0
1990	0	3.24e-11	0
2300	0	8.93e-13	0
2670	0	0	0
3090	0	0	0
3580	0	0	0
4150	0	0	0
4800	1.65e-12	0	0
5560	3.29e-12	0	0
6440	1.65e-12	0	0
7460	0	0	0
8630	0	0	0

## Sheet: DLS FRET
Size	Number	Number	Number	Number
d.nm	%	%	%	%
	40 μM	60 μM	100 μM	200 μM
0.4	0	0	0	0
0.463	0	0	0	0
0.536	0	0	0	0
0.621	0	0	0	0
0.719	0	0	0	0
0.833	0	0	0	0
0.965	0	0	0	0
1.12	0	0	0	0
1.29	0	0	0	0
1.5	0	0	0	0
1.74	0	0	0	0
2.01	0	0	0	0
2.33	0	0	0	0
2.7	0.468	5.48	0	0
3.12	8.81	18.7	0	0
3.62	24.4	26.9	6.35	0
4.19	29.2	22.9	20.6	0
4.85	20.6	14.2	27.6	0
5.61	10.5	7.1	22	0
6.5	4.27	3.04	12.9	1.36
7.53	1.39	1.15	6.2	8.18
8.72	0.352	0.389	2.64	18.7
10.1	0.0635	0.12	1.05	23.2
11.7	0.00612	0.0345	0.411	19.7
13.5	0	0.0101	0.168	13.3
15.7	0	0.00346	0.0746	7.81
18.2	0	0.00152	0.0354	4.13
21	1.02e-05	0.000778	0.0173	2.01
24.4	3.51e-05	0.000406	0.00836	0.92
28.2	5.2e-05	0.000202	0.00392	0.397
32.7	4.78e-05	9.37e-05	0.00176	0.162
37.8	3.34e-05	4.07e-05	0.000754	0.0632
43.8	1.97e-05	1.66e-05	0.000308	0.0233
50.7	1.02e-05	6.33e-06	0.000119	0.00816
58.8	4.75e-06	2.27e-06	4.37e-05	0.00269
68.1	2.02e-06	7.71e-07	1.51e-05	0.000822
78.8	7.85e-07	2.52e-07	4.88e-06	0.000229
91.3	2.74e-07	8.39e-08	1.45e-06	5.63e-05
106	8.38e-08	3.24e-08	3.83e-07	1.13e-05
122	2.1e-08	1.65e-08	8.55e-08	1.61e-06
142	3.68e-09	1.07e-08	1.43e-08	1.08e-07
164	5.5e-10	8.12e-09	1.31e-09	0
190	1.12e-09	6.45e-09	0	0
220	2.33e-09	4.75e-09	6.67e-12	0
255	3.22e-09	3.09e-09	8.86e-11	0
295	3.54e-09	1.82e-09	3.11e-10	0
342	3.41e-09	9.62e-10	5.81e-10	0
396	2.92e-09	4.25e-10	7.54e-10	0
459	2.24e-09	1.34e-10	7.83e-10	0
531	1.57e-09	2.21e-11	7.12e-10	0
615	1.03e-09	0	6.08e-10	0
712	6.28e-10	0	4.94e-10	0
825	3.2e-10	0	3.66e-10	0
955	1.16e-10	0	2.31e-10	0
1110	2.08e-11	0	1.15e-10	0
1280	0	0	3.94e-11	0
1480	0	0	6.89e-12	0
1720	0	0	4.72e-14	0
1990	0	0	4.67e-13	0
2300	0	0	1.55e-12	0
2670	0	0	2.97e-12	0
3090	0	0	4.27e-12	0
3580	4.7e-14	0	5.35e-12	0
4150	3.31e-13	0	6.32e-12	0
4800	1.06e-12	1.67e-13	7.23e-12	0
5560	1.32e-12	3.34e-13	5.83e-12	0
6440	5.43e-13	1.67e-13	2.01e-12	0
7460	0	0	0	0
8630	0	0	0	0

## Sheet: DLS reaction
Size	Number	Number	Number	Number	Number	Number
d.nm	%	%	%	%	%	%
	Fig5d	Fig5d	Fig5d	Fig5g	Fig5g	Fig5g
0.4	0	0	0	0	0	0
0.463	0	0	0	0	0	0
0.536	0	0	0	0	0	0
0.621	0	0	0	0	0	0
0.719	0	0	0	0	0	0
0.833	0	0	0	0	0	0
0.965	0	0	0	0	0	0
1.12	0	0	0	0	0	0
1.29	0	0	0	0	0	0
1.5	0	0	0	0	0	0
1.74	0	0	0	0	0	0
2.01	0	0	0	0	0	0
2.33	0	0	0	0	0	0
2.7	4.73	0	0	2.52	5.96	6.81
3.12	17.3	3.54	3.56	14.4	20.5	22.4
3.62	26.8	15.6	16.2	29	29.2	30.1
4.19	24.3	27.7	28.9	28.8	23.7	23
4.85	15.3	26.8	27.1	16.8	13.1	11.8
5.61	7.43	16.4	15.6	6.59	5.42	4.45
6.5	2.88	7.2	6.36	1.74	1.71	1.21
7.53	0.89	2.28	1.87	0.26	0.385	0.214
8.72	0.211	0.485	0.369	0.0106	0.051	0.0177
10.1	0.0349	0.0524	0.0366	0	0.00178	0
11.7	0.00383	0	0	0	0	0
13.5	0.00125	0	0	0	0	0
15.7	0.000951	0	0	0	0	0
18.2	0.000385	0	0	0	0	0
21	6.6e-05	0	0	3.98e-06	2.54e-05	1.52e-05
24.4	0	0	0	3.81e-05	8.39e-05	5.59e-05
28.2	0	0	0	9.9e-05	0.000118	8.89e-05
32.7	0	2.14e-06	0	0.000125	0.000102	8.62e-05
37.8	0	9.25e-06	0	9.99e-05	6.8e-05	6.16e-05
43.8	0	1.64e-05	6.42e-07	6.15e-05	3.86e-05	3.61e-05
50.7	0	1.62e-05	2.14e-06	3.18e-05	1.96e-05	1.85e-05
58.8	0	1.05e-05	3.04e-06	1.45e-05	9.15e-06	8.54e-06
68.1	0	5.14e-06	2.66e-06	5.88e-06	4.04e-06	3.63e-06
78.8	2.05e-08	1.96e-06	1.78e-06	2.16e-06	1.71e-06	1.44e-06
91.3	1.52e-07	5.83e-07	1.01e-06	7.17e-07	7.01e-07	5.38e-07
106	3.56e-07	1.23e-07	5.19e-07	2.11e-07	2.86e-07	1.92e-07
122	4.08e-07	1.38e-08	2.52e-07	5.25e-08	1.18e-07	6.75e-08
142	2.81e-07	4e-09	1.22e-07	9.95e-09	5.09e-08	2.44e-08
164	1.31e-07	1.69e-08	6.23e-08	1.21e-09	2.41e-08	1.01e-08
190	3.94e-08	3.23e-08	3.56e-08	7.89e-10	1.3e-08	5.49e-09
220	5.67e-09	3.99e-08	2.15e-08	1.84e-09	7.25e-09	3.68e-09
255	0	3.78e-08	1.32e-08	2.62e-09	3.98e-09	2.72e-09
295	0	3.01e-08	8.71e-09	2.83e-09	2.24e-09	2.11e-09
342	0	2.09e-08	6.12e-09	2.63e-09	1.3e-09	1.67e-09
396	0	1.23e-08	4.34e-09	2.19e-09	7.43e-10	1.27e-09
459	0	5.78e-09	2.96e-09	1.64e-09	3.97e-10	9.11e-10
531	0	1.92e-09	1.93e-09	1.14e-09	1.93e-10	6.26e-10
615	0	3.28e-10	1.23e-09	7.67e-10	8.23e-11	4.26e-10
712	0	0	7.46e-10	4.98e-10	2.72e-11	2.87e-10
825	0	0	3.93e-10	2.92e-10	4.84e-12	1.8e-10
955	0	0	1.57e-10	1.39e-10	0	9.72e-11
1110	0	0	3.76e-11	4.62e-11	0	4.07e-11
1280	0	0	3.3e-12	7.79e-12	0	1.16e-11
1480	0	0	0	0	0	1.63e-12
1720	0	0	0	0	0	0
1990	0	0	0	0	0	0
2300	0	0	0	0	0	0
2670	0	0	0	1.07e-14	1.42e-14	1.99e-14
3090	0	0	1.13e-13	7.72e-14	1.06e-13	8.82e-14
3580	0	0	5.62e-13	2.46e-13	3.42e-13	1.98e-13
4150	0	0	1.41e-12	5.03e-13	7.11e-13	3.24e-13
4800	0	0	2.53e-12	8.04e-13	1.15e-12	4.52e-13
5560	0	0	2.51e-12	7.6e-13	1.1e-12	4.01e-13
6440	0	0	9.42e-13	2.79e-13	4.04e-13	1.44e-13
7460	0	0	0	0	0	0
8630	0	0	0	0	0	0

## Sheet: DLS S
Size	Number	Number
d.nm	%	%
	S16	S17
0.4	0	0
0.463	0	0
0.536	0	0
0.621	0	0
0.719	0	0
0.833	0	0
0.965	0	0
1.12	0	0
1.29	0	0
1.5	0	0
1.74	0	0
2.01	0	0
2.33	0	0
2.7	0	0
3.12	0	0
3.62	0	0
4.19	0	0
4.85	0	0
5.61	0	0
6.5	0	0
7.53	0	0
8.72	0	0
10.1	0	0
11.7	0	0
13.5	0	0
15.7	24.5	0
18.2	49.5	0
21	25.5	0
24.4	0.482	0
28.2	0	0
32.7	0	0
37.8	0	0
43.8	0	0
50.7	0	0
58.8	0	0
68.1	0	0
78.8	0	0
91.3	0	18.5
106	0	43.5
122	0	31.5
142	0	6.48
164	0.000345	0
190	0.00102	0
220	0.001	0
255	0.000329	0
295	0	0
342	0	0
396	0	0
459	0	0
531	0	0
615	0	0
712	0	0
825	0	0
955	0	0
1110	0	0
1280	0	0
1480	0	0
1720	0	0
1990	0	0
2300	0	0
2670	0	0
3090	0	0
3580	0	0
4150	0	0
4800	0	0
5560	0	0
6440	0	0
7460	0	0
8630	0	0

## Sheet: time resolved 43 
t(ns)	Normalized Counts	Normalized Counts	Normalized Counts
	530 nm	590 nm	620 nm
2.00195	0.00678	0.00229	0.00247
2.05078	0.00339	0	0.00741
2.09961	0.00339	0.00458	0.00494
2.14844	0	0.00458	0.00123
2.19727	0.00339	0.00114	0.00247
2.24609	0.00339	0.00458	0.00494
2.29492	0	0.00229	0.00123
2.34375	0.01695	0.00229	0
2.39258	0.00339	0	0.00247
2.44141	0.00678	0	0.0037
2.49023	0.00339	0.00114	0
2.53906	0.00339	0.00229	0.00247
2.58789	0.01356	0.00343	0.00247
2.63672	0.00339	0.00343	0.00494
2.68555	0.01356	0.00229	0.0037
2.73437	0.01356	0.00229	0.0037
2.7832	0.00678	0.00343	0.00494
2.83203	0.00678	0.00229	0.00247
2.88086	0.01356	0.00458	0.0037
2.92969	0.01356	0.00229	0.00617
2.97852	0.00678	0.00458	0
3.02734	0.01356	0	0.00617
3.07617	0.01356	0.00229	0.0037
3.125	0	0.00343	0.00988
3.17383	0.00339	0	0.00617
3.22266	0.01017	0.00572	0.00617
3.27148	0.00339	0.00572	0.0037
3.32031	0	0.00229	0.00864
3.36914	0	0	0.00617
3.41797	0.00678	0.00458	0.01111
3.4668	0.00678	0.00801	0.00617
3.51562	0.01017	0.01259	0.00741
3.56445	0.00339	0.01373	0.01111
3.61328	0.02034	0.01945	0.01852
3.66211	0.01017	0.01945	0.01728
3.71094	0.01695	0.01945	0.03086
3.75977	0.02712	0.0389	0.04074
3.80859	0.06441	0.05606	0.06296
3.85742	0.07458	0.07323	0.07407
3.90625	0.08136	0.10984	0.0963
3.95508	0.12542	0.10526	0.10864
4.00391	0.14915	0.1659	0.15926
4.05273	0.18305	0.17277	0.2037
4.10156	0.20678	0.21968	0.2
4.15039	0.32881	0.26316	0.28025
4.19922	0.29153	0.29291	0.29136
4.24805	0.41695	0.33638	0.31852
4.29687	0.39661	0.38101	0.37284
4.3457	0.45424	0.42449	0.4
4.39453	0.45763	0.43593	0.42346
4.44336	0.52881	0.53547	0.50247
4.49219	0.60678	0.57437	0.55556
4.54102	0.67458	0.65904	0.63827
4.58984	0.70847	0.66018	0.66667
4.63867	0.65085	0.74714	0.77284
4.6875	0.73559	0.80664	0.76173
4.73633	0.87458	0.76316	0.80617
4.78516	0.75593	0.87071	0.86173
4.83398	0.80678	0.85812	0.86667
4.88281	0.88814	0.97025	0.87037
4.93164	0.9322	0.88444	0.88519
4.98047	0.85424	0.95995	0.92593
5.0293	1	0.93593	0.95926
5.07812	0.88475	0.89245	0.90741
5.12695	0.95932	0.93822	0.96296
5.17578	0.90847	1	0.98272
5.22461	0.91525	0.95309	0.99753
5.27344	0.81695	0.9222	1
5.32227	0.93559	0.92792	1
5.37109	0.86102	0.93021	0.96543
5.41992	0.77627	0.93936	0.96543
5.46875	0.83051	0.91304	0.85926
5.51758	0.88136	0.83638	0.85432
5.56641	0.74237	0.81693	0.86049
5.61523	0.73898	0.71625	0.79136
5.66406	0.7322	0.71625	0.73333
5.71289	0.53559	0.64989	0.71852
5.76172	0.47119	0.68421	0.75556
5.81055	0.55254	0.59268	0.61852
5.85937	0.45763	0.5595	0.58889
5.9082	0.51864	0.52174	0.56296
5.95703	0.45424	0.55378	0.57531
6.00586	0.39322	0.48169	0.54444
6.05469	0.44407	0.43822	0.4963
6.10352	0.37627	0.42563	0.41852
6.15234	0.33559	0.44622	0.39877
6.20117	0.39661	0.36613	0.38395
6.25	0.37288	0.34211	0.35432
6.29883	0.37288	0.34211	0.37284
6.34766	0.34915	0.31693	0.29259
6.39648	0.29492	0.27803	0.28395
6.44531	0.32203	0.27117	0.30247
6.49414	0.30508	0.25744	0.2679
6.54297	0.26441	0.22769	0.25679
6.5918	0.29153	0.20366	0.21358
6.64062	0.26441	0.19108	0.21852
6.68945	0.24068	0.23455	0.22222
6.73828	0.2	0.21739	0.21481
6.78711	0.25085	0.1968	0.21481
6.83594	0.27797	0.17277	0.19259
6.88477	0.25085	0.18421	0.2037
6.93359	0.19322	0.15332	0.18519
6.98242	0.23729	0.13959	0.14815
7.03125	0.16949	0.12586	0.17037
7.08008	0.22034	0.12815	0.14198
7.12891	0.20678	0.15103	0.13086
7.17773	0.19661	0.10984	0.1358
7.22656	0.1661	0.13272	0.1284
7.27539	0.14915	0.12128	0.12099
7.32422	0.15932	0.09382	0.11481
7.37305	0.12203	0.09497	0.10247
7.42187	0.18983	0.11899	0.12469
7.4707	0.16271	0.08696	0.10741
7.51953	0.11525	0.09268	0.10247
7.56836	0.13898	0.09039	0.09753
7.61719	0.15254	0.09153	0.1037
7.66602	0.12881	0.08238	0.08642
7.71484	0.14576	0.10297	0.07407
7.76367	0.14576	0.06636	0.07407
7.8125	0.1322	0.07208	0.08025
7.86133	0.11186	0.06407	0.0642
7.91016	0.09831	0.06407	0.05432
7.95898	0.12881	0.07666	0.06914

## Sheet: Time resolved 430
t(ns)	Normalized Counts	Normalized Counts	Normalized Counts
	470 nm	530 nm	590 nm
2.00195	0.00485	0.000398724	0.00135
2.02636	0.00485	0.000398724	0
2.05078	0	0.000398724	0.000673854
2.07519	0	0.000398724	0.0027
2.09961	0	0.000398724	0.00135
2.12402	0.00485	0.000797448	0.00202
2.14843	0	0.00279	0
2.17285	0	0.0012	0.000673854
2.19726	0	0	0.00202
2.22168	0	0.0012	0.00202
2.24609	0.00485	0.000797448	0
2.2705	0	0.000797448	0.00135
2.29492	0	0.0012	0.00337
2.31933	0	0.0012	0.00135
2.34375	0	0.000797448	0.00404
2.36816	0.00971	0.00199	0.00135
2.39258	0.00485	0.00279	0.000673854
2.41699	0.00971	0	0.000673854
2.4414	0.00485	0.00359	0.000673854
2.46582	0	0.000398724	0.0027
2.49023	0	0.00199	0.000673854
2.51465	0	0.00239	0.00337
2.53906	0.00971	0.00279	0.00135
2.56347	0.00971	0.00239	0.00202
2.58789	0	0.00199	0.00202
2.6123	0.00971	0.00239	0.00472
2.63672	0	0.00239	0.00135
2.66113	0.00485	0.0012	0.00202
2.68554	0.00971	0.00159	0.000673854
2.70996	0	0.00359	0.00202
2.73437	0	0.00239	0.000673854
2.75879	0	0.0012	0.00135
2.7832	0.00485	0.00199	0.0027
2.80761	0.00971	0.000398724	0.00202
2.83203	0.01942	0.00159	0.00337
2.85644	0.00485	0.00199	0.00202
2.88086	0	0.00159	0.000673854
2.90527	0.00485	0.00319	0.00472
2.92969	0.00485	0.00439	0.00404
2.9541	0	0.00239	0.00404
2.97851	0	0.000797448	0.00404
3.00293	0.00485	0.00199	0.00135
3.02734	0.01456	0.00359	0.0027
3.05176	0.00485	0.00518	0.00337
3.07617	0	0.00439	0.00337
3.10058	0.00485	0.00598	0.00135
3.125	0.00485	0.00439	0.00135
3.14941	0.00971	0.00598	0.00539
3.17383	0	0.00718	0.00606
3.19824	0	0.00478	0.00472
3.22265	0.00971	0.00518	0.00337
3.24707	0.00485	0.00797	0.00741
3.27148	0.00485	0.00638	0.00809
3.2959	0.00971	0.00758	0.00539
3.32031	0.00971	0.00837	0.01146
3.34472	0.00971	0.00917	0.01146
3.36914	0.00971	0.01435	0.01146
3.39355	0.03883	0.01276	0.01011
3.41797	0.03398	0.01794	0.01482
3.44238	0.03398	0.02871	0.01617
3.46679	0.01942	0.0303	0.02224
3.49121	0.06796	0.03907	0.02628
3.51562	0.06311	0.04067	0.02291
3.54004	0.05825	0.04386	0.03032
3.56445	0.1068	0.04864	0.03976
3.58887	0.1068	0.05303	0.03841
3.61328	0.08738	0.0618	0.05256
3.63769	0.06796	0.07416	0.05863
3.66211	0.12136	0.0933	0.07008
3.68652	0.13107	0.10965	0.07412
3.71094	0.15534	0.11722	0.08154
3.73535	0.19903	0.11842	0.10512
3.75976	0.18932	0.13716	0.11388
3.78418	0.20388	0.16268	0.12938
3.80859	0.26699	0.17065	0.13275
3.83301	0.21845	0.17982	0.16038
3.85742	0.25728	0.20455	0.16846
3.88183	0.28155	0.22448	0.1779
3.90625	0.31553	0.25199	0.18531
3.93066	0.29612	0.22568	0.21563
3.95508	0.41262	0.27711	0.23046
3.97949	0.34466	0.313	0.27022
4.0039	0.45631	0.35447	0.28639
4.02832	0.47573	0.35646	0.30256
4.05273	0.42233	0.4047	0.31671
4.07715	0.56796	0.42943	0.35984
4.10156	0.5534	0.46013	0.39151
4.12598	0.60194	0.51196	0.43531
4.15039	0.54369	0.5323	0.44879
4.1748	0.74272	0.57576	0.50943
4.19922	0.69903	0.59211	0.55121
4.22363	0.78641	0.61643	0.5593
4.24805	0.81068	0.66069	0.5876
4.27246	0.82039	0.70654	0.62803
4.29687	0.79126	0.73565	0.6624
4.32129	0.8835	0.76754	0.66712
4.3457	0.85922	0.80383	0.74798
4.37012	0.86893	0.82416	0.75741
4.39453	0.80583	0.85008	0.74191
4.41894	0.9466	0.90869	0.78639
4.44336	0.96602	0.9075	0.80997
4.46777	0.86893	0.92863	0.84232
4.49219	0.93204	0.92026	0.86456
4.5166	0.89806	0.93501	0.91981
4.54101	1	0.95853	0.88679
4.56543	0.8835	0.95933	0.89892
4.58984	0.82524	0.96571	0.92722
4.61426	0.8835	0.9681	0.93935
4.63867	0.92233	1	0.95013
4.66308	0.80097	0.96451	0.97035
4.6875	0.87864	0.92584	0.95485
4.71191	0.87379	0.94777	0.95216
4.73633	0.78641	0.94896	1
4.76074	0.8301	0.97847	0.93396
4.78516	0.80583	0.95255	0.98989
4.80957	0.85922	0.94338	0.95822
4.83398	0.76214	0.91348	0.99057
4.8584	0.70388	0.93421	0.93396
4.88281	0.70388	0.92105	0.95553
4.90723	0.74757	0.87839	0.91914
4.93164	0.67476	0.87759	0.89623
4.95605	0.78641	0.87919	0.93127
4.98047	0.6699	0.85845	0.91779
5.00488	0.63107	0.84131	0.83827
5.0293	0.69903	0.82935	0.92925
5.05371	0.64078	0.80144	0.8659
5.07812	0.48058	0.8118	0.83086
5.10254	0.59709	0.78947	0.83962
5.12695	0.53398	0.73006	0.7628
5.15137	0.51456	0.73206	0.81132
5.17578	0.47087	0.70455	0.80391
5.20019	0.50971	0.69418	0.79987
5.22461	0.46602	0.68939	0.73585
5.24902	0.37864	0.66029	0.71631
5.27344	0.42233	0.64314	0.67453
5.29785	0.37379	0.63238	0.72372
5.32227	0.41262	0.61603	0.68059
5.34668	0.37379	0.58174	0.67318
5.37109	0.30097	0.57018	0.69542
5.39551	0.28155	0.5303	0.61186
5.41992	0.20874	0.52951	0.58356
5.44434	0.29126	0.52512	0.55458
5.46875	0.28155	0.49043	0.60243
5.49316	0.33495	0.47927	0.58625
5.51758	0.30097	0.46172	0.54582
5.54199	0.24272	0.46691	0.52156
5.56641	0.25243	0.40072	0.51415
5.59082	0.17961	0.4075	0.47507
5.61523	0.14563	0.39234	0.49326
5.63965	0.2233	0.38636	0.48854
5.66406	0.20388	0.37919	0.4434
5.68848	0.20388	0.35766	0.47372
5.71289	0.24272	0.3453	0.41173
5.7373	0.1699	0.34689	0.41173
5.76172	0.16019	0.33094	0.43194
5.78613	0.16505	0.311	0.39488
5.81055	0.12621	0.3134	0.37332
5.83496	0.14563	0.30781	0.36253
5.85937	0.12621	0.28748	0.37129
5.88379	0.12621	0.26914	0.36658
5.9082	0.16505	0.26754	0.33356
5.93262	0.15049	0.26037	0.32615
5.95703	0.1165	0.25518	0.32951
5.98145	0.09709	0.23644	0.33154
6.00586	0.14078	0.23325	0.3221
6.03027	0.11165	0.22967	0.27089
6.05469	0.13592	0.24282	0.30054
6.0791	0.13592	0.21411	0.27358
6.10352	0.09709	0.19697	0.25741
6.12793	0.1165	0.18939	0.25337
6.15234	0.12136	0.19577	0.25741
6.17676	0.09223	0.17344	0.25067
6.20117	0.1068	0.18501	0.22709
6.22559	0.05825	0.18341	0.23787
6.25	0.09223	0.16946	0.20755
6.27441	0.08252	0.16148	0.22439
6.29883	0.09709	0.17344	0.2035
6.32324	0.10194	0.16268	0.23248
6.34766	0.05825	0.1571	0.22237
6.37207	0.04854	0.1551	0.19407
6.39648	0.08252	0.13876	0.21968
6.4209	0.0534	0.15351	0.19205
6.44531	0.09223	0.14434	0.17992
6.46973	0.04854	0.13955	0.17857
6.49414	0.08252	0.11563	0.16981
6.51856	0.06311	0.1244	0.1934
6.54297	0.08252	0.12759	0.17857
6.56738	0.05825	0.12241	0.14084
6.5918	0.05825	0.12081	0.14623
6.61621	0.06796	0.11842	0.14151
6.64063	0.06796	0.10407	0.14488
6.66504	0.04854	0.11204	0.13208
6.68945	0.04854	0.10048	0.13342
6.71387	0.0534	0.10128	0.15364
6.73828	0.0534	0.09011	0.13881
6.7627	0.07282	0.10128	0.13073
6.78711	0.05825	0.10048	0.12264
6.81152	0.02913	0.10167	0.11186
6.83594	0.03883	0.08652	0.12466
6.86035	0.03883	0.09609	0.1186
6.88477	0.03398	0.08373	0.09434
6.90918	0.02913	0.08612	0.10916
6.93359	0.04369	0.08732	0.10849
6.95801	0.01942	0.0929	0.09367
6.98242	0.04369	0.08892	0.11321
7.00684	0.03398	0.07695	0.10782
7.03125	0.01456	0.06938	0.10916
7.05566	0.0534	0.06978	0.11995
7.08008	0.03883	0.07177	0.08693
7.10449	0.03883	0.07775	0.1004
7.12891	0.01456	0.08014	0.09501
7.15332	0.01942	0.07177	0.08693
7.17774	0.0534	0.05901	0.08356
7.20215	0.01942	0.05941	0.09771
7.22656	0.04854	0.06459	0.08895
7.25098	0.07282	0.06978	0.07412
7.27539	0.04369	0.05423	0.07951
7.29981	0.00971	0.05901	0.06941
7.32422	0.04369	0.05542	0.06604
7.34863	0.02913	0.05901	0.06806
7.37305	0.02913	0.0614	0.06941
7.39746	0.02913	0.06778	0.05526
7.42188	0.04854	0.04904	0.07615
7.44629	0.03398	0.04984	0.05997
7.4707	0.02427	0.05144	0.06941
7.49512	0.05825	0.04984	0.06604
7.51953	0.02913	0.04745	0.0593
7.54395	0.03398	0.04665	0.06941
7.56836	0.02427	0.03868	0.06739
7.59277	0.01456	0.04705	0.06402
7.61719	0.04854	0.04625	0.05728
7.6416	0.01942	0.05183	0.05189
7.66602	0.03883	0.04705	0.07075
7.69043	0.02427	0.03788	0.04582
7.71485	0.01456	0.04386	0.05121
7.73926	0.03398	0.03868	0.04784
7.76367	0.01942	0.04306	0.0438
7.78809	0.02427	0.03907	0.0438
7.8125	0.03883	0.04107	0.04515
7.83692	0.02913	0.03469	0.05189
7.86133	0.03398	0.03668	0.04043
7.88574	0.01942	0.02871	0.04784
7.91016	0.02913	0.04187	0.04043
7.93457	0.01942	0.0327	0.04919
7.95899	0.01942	0.03429	0.04313
7.9834	0.01942	0.03389	0.04111

## Sheet: kinetic
T	Abs	Abs	Abs	ln(At-A∞)	ln(At-A∞)	ln(At-A∞)
s
0	0.814	0.751	0.796	-0.35954	-0.44942	-0.38126
1	0.773	0.713	0.758	-0.42007	-0.51083	-0.4385
2	0.739	0.69	0.734	-0.47321	-0.54991	-0.47642
3	0.717	0.669	0.703	-0.50916	-0.58699	-0.52763
4	0.692	0.65	0.678	-0.55165	-0.62176	-0.57093
5	0.664	0.631	0.658	-0.60148	-0.65778	-0.60697
6	0.639	0.615	0.641	-0.64817	-0.68916	-0.63866
7	0.622	0.597	0.625	-0.68122	-0.72567	-0.66943
8	0.612	0.581	0.611	-0.70118	-0.75929	-0.69716
9	0.6	0.568	0.599	-0.72567	-0.78746	-0.72155
10	0.586	0.556	0.587	-0.75502	-0.81419	-0.74655
11	0.573	0.544	0.577	-0.78307	-0.84165	-0.76787
12	0.561	0.533	0.566	-0.80968	-0.8675	-0.79186
13	0.549	0.522	0.556	-0.83702	-0.89404	-0.81419
14	0.539	0.514	0.545	-0.86038	-0.91379	-0.83933
15	0.53	0.503	0.535	-0.88189	-0.94161	-0.86275
16	0.521	0.495	0.525	-0.90387	-0.96233	-0.88673
17	0.512	0.487	0.515	-0.92634	-0.9835	-0.9113
18	0.504	0.48	0.506	-0.94675	-1.00239	-0.93395
19	0.495	0.47	0.497	-0.97022	-1.03002	-0.95711
20	0.488	0.464	0.487	-0.98886	-1.04697	-0.9835
21	0.48	0.455	0.48	-1.0106	-1.07294	-1.00239
22	0.475	0.449	0.471	-1.02443	-1.09064	-1.02722
23	0.468	0.441	0.464	-1.04412	-1.11474	-1.04697
24	0.461	0.437	0.455	-1.06421	-1.12701	-1.07294
25	0.454	0.431	0.449	-1.08471	-1.1457	-1.09064
26	0.447	0.425	0.441	-1.10564	-1.16475	-1.11474
27	0.44	0.42	0.436	-1.12701	-1.18091	-1.1301
28	0.437	0.415	0.43	-1.13631	-1.19733	-1.14885
29	0.43	0.409	0.424	-1.15836	-1.2174	-1.16796
30	0.424	0.405	0.419	-1.17766	-1.231	-1.18417
31	0.418	0.4	0.413	-1.19733	-1.24827	-1.20397
32	0.413	0.395	0.408	-1.21402	-1.26585	-1.22078
33	0.408	0.39	0.402	-1.231	-1.28374	-1.24133
34	0.404	0.385	0.397	-1.24479	-1.30195	-1.25878
35	0.4	0.382	0.392	-1.25878	-1.31304	-1.27654
36	0.395	0.378	0.387	-1.27654	-1.32803	-1.29463
37	0.389	0.373	0.382	-1.29828	-1.34707	-1.31304
38	0.386	0.369	0.378	-1.30933	-1.36258	-1.32803
39	0.382	0.366	0.374	-1.32426	-1.37437	-1.34323
40	0.377	0.362	0.37	-1.34323	-1.3903	-1.35868
41	0.374	0.358	0.365	-1.3548	-1.4065	-1.37833
42	0.37	0.355	0.361	-1.37042	-1.41882	-1.39433
43	0.365	0.351	0.359	-1.3903	-1.43548	-1.40242
44	0.361	0.348	0.352	-1.4065	-1.44817	-1.43129
45	0.358	0.345	0.349	-1.41882	-1.46102	-1.44392
46	0.355	0.341	0.346	-1.43129	-1.47841	-1.45672
47	0.351	0.338	0.342	-1.44817	-1.49165	-1.47403
48	0.347	0.334	0.339	-1.46534	-1.50959	-1.48722
49	0.343	0.331	0.336	-1.48281	-1.52326	-1.50058
50	0.341	0.328	0.332	-1.49165	-1.53712	-1.51868
51	0.337	0.325	0.33	-1.50959	-1.55117	-1.52786
52	0.334	0.322	0.326	-1.52326	-1.56542	-1.54646
53	0.331	0.32	0.324	-1.53712	-1.57504	-1.5559
54	0.328	0.316	0.321	-1.55117	-1.59455	-1.57022
55	0.325	0.314	0.318	-1.56542	-1.60445	-1.58475
56	0.323	0.311	0.315	-1.57504	-1.61949	-1.59949
57	0.319	0.308	0.312	-1.59455	-1.63476	-1.61445
58	0.317	0.305	0.309	-1.60445	-1.65026	-1.62964
59	0.314	0.303	0.306	-1.61949	-1.66073	-1.64507
60	0.311	0.3	0.305	-1.63476	-1.67665	-1.65026
61	0.31	0.298	0.301	-1.6399	-1.6874	-1.67131
62	0.306	0.296	0.298	-1.66073	-1.69827	-1.6874
63	0.303	0.294	0.297	-1.67665	-1.70926	-1.69282
64	0.302	0.292	0.295	-1.68201	-1.72037	-1.70375
65	0.299	0.289	0.293	-1.69827	-1.73727	-1.7148
66	0.296	0.286	0.289	-1.7148	-1.75446	-1.73727
67	0.294	0.284	0.288	-1.72597	-1.76609	-1.74297
68	0.292	0.282	0.285	-1.73727	-1.77786	-1.76026
69	0.289	0.279	0.284	-1.75446	-1.79577	-1.76609
70	0.287	0.277	0.282	-1.76609	-1.80789	-1.77786
71	0.285	0.276	0.279	-1.77786	-1.81401	-1.79577
72	0.283	0.273	0.278	-1.78976	-1.83258	-1.80181
73	0.28	0.272	0.276	-1.80789	-1.83885	-1.81401
74	0.278	0.268	0.273	-1.82016	-1.86433	-1.83258
75	0.277	0.266	0.272	-1.82635	-1.87732	-1.83885
76	0.275	0.265	0.27	-1.83885	-1.88387	-1.85151
77	0.272	0.262	0.267	-1.8579	-1.90381	-1.8708
78	0.27	0.261	0.267	-1.8708	-1.91054	-1.8708
79	0.269	0.259	0.265	-1.87732	-1.92415	-1.88387
80	0.267	0.257	0.264	-1.89048	-1.93794	-1.89048
81	0.264	0.256	0.26	-1.91054	-1.94491	-1.91732
82	0.263	0.253	0.259	-1.91732	-1.96611	-1.92415
83	0.261	0.252	0.258	-1.93102	-1.97328	-1.93102
84	0.259	0.25	0.255	-1.94491	-1.98777	-1.95193
85	0.258	0.248	0.255	-1.95193	-2.00248	-1.95193
86	0.255	0.247	0.252	-1.97328	-2.00992	-1.97328
87	0.254	0.245	0.25	-1.9805	-2.02495	-1.98777
88	0.252	0.243	0.249	-1.9951	-2.04022	-1.9951
89	0.251	0.242	0.247	-2.00248	-2.04794	-2.00992
90	0.249	0.24	0.246	-2.01741	-2.06357	-2.01741
91	0.247	0.239	0.244	-2.03256	-2.07147	-2.03256
92	0.246	0.236	0.243	-2.04022	-2.09557	-2.04022
93	0.244	0.235	0.241	-2.05573	-2.10373	-2.05573
94	0.242	0.233	0.239	-2.07147	-2.12026	-2.07147
95	0.241	0.231	0.238	-2.07944	-2.13707	-2.07944
96	0.239	0.231	0.236	-2.09557	-2.13707	-2.09557
97	0.238	0.229	0.235	-2.10373	-2.15417	-2.10373
98	0.236	0.227	0.234	-2.12026	-2.17156	-2.11196
99	0.235	0.227	0.232	-2.12863	-2.17156	-2.12863
100	0.234	0.225	0.231	-2.13707	-2.18926	-2.13707
101	0.232	0.223	0.228	-2.15417	-2.20727	-2.16282
102	0.231	0.222	0.228	-2.16282	-2.21641	-2.16282
103	0.229	0.22	0.227	-2.18037	-2.23493	-2.17156
104	0.229	0.22	0.224	-2.18037	-2.23493	-2.19823
105	0.227	0.218	0.224	-2.19823	-2.25379	-2.19823
106	0.225	0.216	0.223	-2.21641	-2.27303	-2.20727
107	0.225	0.215	0.221	-2.21641	-2.28278	-2.22562
108	0.222	0.214	0.22	-2.24432	-2.29263	-2.23493
109	0.222	0.213	0.219	-2.24432	-2.30259	-2.24432
110	0.221	0.212	0.218	-2.25379	-2.31264	-2.25379
111	0.219	0.211	0.216	-2.27303	-2.32279	-2.27303
112	0.217	0.209	0.214	-2.29263	-2.34341	-2.29263
113	0.217	0.208	0.213	-2.29263	-2.35388	-2.30259
114	0.215	0.207	0.212	-2.31264	-2.36446	-2.31264
115	0.214	0.206	0.212	-2.32279	-2.37516	-2.31264
116	0.213	0.204	0.21	-2.33304	-2.3969	-2.33304
117	0.211	0.204	0.209	-2.35388	-2.3969	-2.34341
118	0.211	0.203	0.208	-2.35388	-2.40795	-2.35388
119	0.209	0.201	0.207	-2.37516	-2.43042	-2.36446
120	0.209	0.2	0.205	-2.37516	-2.44185	-2.38597
121	0.207	0.199	0.204	-2.3969	-2.45341	-2.3969
122	0.206	0.198	0.204	-2.40795	-2.4651	-2.3969
123	0.205	0.197	0.202	-2.41912	-2.47694	-2.41912
124	0.205	0.196	0.201	-2.41912	-2.48891	-2.43042
125	0.203	0.195	0.2	-2.44185	-2.50104	-2.44185
126	0.202	0.193	0.199	-2.45341	-2.52573	-2.45341
127	0.201	0.194	0.197	-2.4651	-2.51331	-2.47694
128	0.2	0.192	0.196	-2.47694	-2.53831	-2.48891
129	0.2	0.191	0.195	-2.47694	-2.55105	-2.50104
130	0.198	0.19	0.195	-2.50104	-2.56395	-2.50104
131	0.197	0.189	0.194	-2.51331	-2.57702	-2.51331
132	0.196	0.188	0.193	-2.52573	-2.59027	-2.52573
133	0.195	0.188	0.192	-2.53831	-2.59027	-2.53831
134	0.195	0.186	0.19	-2.53831	-2.6173	-2.56395
135	0.194	0.186	0.19	-2.55105	-2.6173	-2.56395
136	0.193	0.185	0.188	-2.56395	-2.63109	-2.59027
137	0.192	0.184	0.188	-2.57702	-2.64508	-2.59027
138	0.19	0.183	0.187	-2.60369	-2.65926	-2.60369
139	0.191	0.182	0.187	-2.59027	-2.67365	-2.60369
140	0.19	0.182	0.185	-2.60369	-2.67365	-2.63109
141	0.189	0.181	0.185	-2.6173	-2.68825	-2.63109
142	0.187	0.18	0.185	-2.64508	-2.70306	-2.63109
143	0.186	0.178	0.184	-2.65926	-2.73337	-2.64508
144	0.186	0.178	0.182	-2.65926	-2.73337	-2.67365
145	0.185	0.177	0.182	-2.67365	-2.74887	-2.67365
146	0.184	0.177	0.181	-2.68825	-2.74887	-2.68825
147	0.183	0.176	0.18	-2.70306	-2.76462	-2.70306
148	0.183	0.175	0.178	-2.70306	-2.78062	-2.73337
149	0.182	0.174	0.179	-2.7181	-2.79688	-2.7181
150	0.181	0.174	0.177	-2.73337	-2.79688	-2.74887
151	0.18	0.173	0.178	-2.74887	-2.81341	-2.73337
152	0.18	0.173	0.176	-2.74887	-2.81341	-2.76462
153	0.179	0.171	0.176	-2.76462	-2.84731	-2.76462
154	0.178	0.17	0.175	-2.78062	-2.8647	-2.78062
155	0.177	0.17	0.174	-2.79688	-2.8647	-2.79688
156	0.175	0.169	0.173	-2.83022	-2.8824	-2.81341
157	0.176	0.169	0.172	-2.81341	-2.8824	-2.83022
158	0.176	0.168	0.171	-2.81341	-2.90042	-2.84731
159	0.175	0.167	0.172	-2.83022	-2.91877	-2.83022
160	0.174	0.167	0.17	-2.84731	-2.91877	-2.8647
161	0.173	0.166	0.17	-2.8647	-2.93746	-2.8647
162	0.173	0.166	0.169	-2.8647	-2.93746	-2.8824
163	0.172	0.164	0.168	-2.8824	-2.97593	-2.90042
164	0.171	0.164	0.168	-2.90042	-2.97593	-2.90042
165	0.172	0.164	0.168	-2.8824	-2.97593	-2.90042
166	0.17	0.164	0.166	-2.91877	-2.97593	-2.93746
167	0.17	0.164	0.166	-2.91877	-2.97593	-2.93746
168	0.17	0.162	0.165	-2.91877	-3.01593	-2.95651
169	0.169	0.162	0.165	-2.93746	-3.01593	-2.95651
170	0.168	0.16	0.165	-2.95651	-3.05761	-2.95651
171	0.167	0.161	0.164	-2.97593	-3.03655	-2.97593
172	0.167	0.16	0.163	-2.97593	-3.05761	-2.99573
173	0.166	0.16	0.163	-2.99573	-3.05761	-2.99573
174	0.165	0.159	0.162	-3.01593	-3.07911	-3.01593
175	0.165	0.159	0.161	-3.01593	-3.07911	-3.03655
176	0.164	0.158	0.161	-3.03655	-3.10109	-3.03655
177	0.164	0.157	0.161	-3.03655	-3.12357	-3.03655
178	0.164	0.157	0.16	-3.03655	-3.12357	-3.05761
179	0.163	0.156	0.159	-3.05761	-3.14656	-3.07911
180	0.163	0.156	0.157	-3.05761	-3.14656	-3.12357
181	0.161	0.156	0.159	-3.10109	-3.14656	-3.07911
182	0.161	0.156	0.158	-3.10109	-3.14656	-3.10109
183	0.16	0.154	0.157	-3.12357	-3.19418	-3.12357
184	0.159	0.154	0.156	-3.14656	-3.19418	-3.14656
185	0.161	0.153	0.156	-3.10109	-3.21888	-3.14656
186	0.159	0.154	0.155	-3.14656	-3.19418	-3.17009
187	0.159	0.153	0.156	-3.14656	-3.21888	-3.14656
188	0.158	0.152	0.155	-3.17009	-3.24419	-3.17009
189	0.158	0.152	0.154	-3.17009	-3.24419	-3.19418
190	0.157	0.152	0.154	-3.19418	-3.24419	-3.19418
191	0.157	0.151	0.154	-3.19418	-3.27017	-3.19418
192	0.156	0.15	0.153	-3.21888	-3.29684	-3.21888
193	0.156	0.15	0.152	-3.21888	-3.29684	-3.24419
194	0.155	0.15	0.151	-3.24419	-3.29684	-3.27017
195	0.155	0.149	0.152	-3.24419	-3.32424	-3.24419
196	0.155	0.149	0.151	-3.24419	-3.32424	-3.27017
197	0.155	0.148	0.151	-3.24419	-3.35241	-3.27017
198	0.154	0.148	0.151	-3.27017	-3.35241	-3.27017
199	0.154	0.148	0.15	-3.27017	-3.35241	-3.29684
200	0.153	0.147	0.151	-3.29684	-3.38139	-3.27017
201	0.153	0.147	0.149	-3.29684	-3.38139	-3.32424
202	0.152	0.146	0.148	-3.32424	-3.41125	-3.35241
203	0.152	0.147	0.148	-3.32424	-3.38139	-3.35241
204	0.151	0.146	0.149	-3.35241	-3.41125	-3.32424
205	0.15	0.146	0.147	-3.38139	-3.41125	-3.38139
206	0.15	0.145	0.147	-3.38139	-3.44202	-3.38139
207	0.15	0.144	0.147	-3.38139	-3.47377	-3.38139
208	0.149	0.145	0.146	-3.41125	-3.44202	-3.41125
209	0.15	0.145	0.146	-3.38139	-3.44202	-3.41125
210	0.149	0.144	0.145	-3.41125	-3.47377	-3.44202
211	0.149	0.143	0.146	-3.41125	-3.50656	-3.41125
212	0.148	0.143	0.145	-3.44202	-3.50656	-3.44202
213	0.148	0.142	0.145	-3.44202	-3.54046	-3.44202
214	0.148	0.142	0.145	-3.44202	-3.54046	-3.44202
215	0.147	0.142	0.144	-3.47377	-3.54046	-3.47377
216	0.147	0.141	0.144	-3.47377	-3.57555	-3.47377
217	0.148	0.141	0.144	-3.44202	-3.57555	-3.47377
218	0.146	0.141	0.143	-3.50656	-3.57555	-3.50656
219	0.146	0.141	0.142	-3.50656	-3.57555	-3.54046
220	0.145	0.14	0.143	-3.54046	-3.61192	-3.50656
221	0.145	0.139	0.141	-3.54046	-3.64966	-3.57555
222	0.145	0.14	0.141	-3.54046	-3.61192	-3.57555
223	0.144	0.14	0.142	-3.57555	-3.61192	-3.54046
224	0.143	0.138	0.142	-3.61192	-3.68888	-3.54046
225	0.144	0.138	0.141	-3.57555	-3.68888	-3.57555
226	0.144	0.139	0.14	-3.57555	-3.64966	-3.61192
227	0.144	0.139	0.14	-3.57555	-3.64966	-3.61192
228	0.143	0.138	0.14	-3.61192	-3.68888	-3.61192
229	0.143	0.138	0.14	-3.61192	-3.68888	-3.61192
230	0.143	0.138	0.139	-3.61192	-3.68888	-3.64966
231	0.142	0.138	0.139	-3.64966	-3.68888	-3.64966
232	0.142	0.137	0.138	-3.64966	-3.7297	-3.68888
233	0.142	0.137	0.138	-3.64966	-3.7297	-3.68888
234	0.142	0.136	0.137	-3.64966	-3.77226	-3.7297
235	0.14	0.136	0.138	-3.7297	-3.77226	-3.68888
236	0.141	0.136	0.137	-3.68888	-3.77226	-3.7297
237	0.141	0.137	0.137	-3.68888	-3.7297	-3.7297
238	0.14	0.136	0.137	-3.7297	-3.77226	-3.7297
239	0.141	0.135	0.137	-3.68888	-3.81671	-3.7297
240	0.139	0.135	0.137	-3.77226	-3.81671	-3.7297
241	0.14	0.135	0.137	-3.7297	-3.81671	-3.7297
242	0.139	0.135	0.136	-3.77226	-3.81671	-3.77226
243	0.139	0.133	0.135	-3.77226	-3.91202	-3.81671
244	0.138	0.134	0.136	-3.81671	-3.86323	-3.77226
245	0.138	0.134	0.136	-3.81671	-3.86323	-3.77226
246	0.139	0.133	0.135	-3.77226	-3.91202	-3.81671
247	0.138	0.133	0.135	-3.81671	-3.91202	-3.81671
248	0.138	0.133	0.135	-3.81671	-3.91202	-3.81671
249	0.138	0.131	0.135	-3.81671	-4.01738	-3.81671
250	0.138	0.133	0.134	-3.81671	-3.91202	-3.86323
251	0.137	0.134	0.134	-3.86323	-3.86323	-3.86323
252	0.137	0.132	0.133	-3.86323	-3.96332	-3.91202
253	0.136	0.133	0.133	-3.91202	-3.91202	-3.91202
254	0.136	0.132	0.132	-3.91202	-3.96332	-3.96332
255	0.136	0.132	0.134	-3.91202	-3.96332	-3.86323
256	0.136	0.133	0.133	-3.91202	-3.91202	-3.91202
257	0.136	0.131	0.132	-3.91202	-4.01738	-3.96332
258	0.135	0.131	0.133	-3.96332	-4.01738	-3.91202
259	0.135	0.131	0.132	-3.96332	-4.01738	-3.96332
260	0.135	0.131	0.132	-3.96332	-4.01738	-3.96332
261	0.136	0.131	0.132	-3.91202	-4.01738	-3.96332
262	0.136	0.13	0.132	-3.91202	-4.07454	-3.96332
263	0.134	0.13	0.131	-4.01738	-4.07454	-4.01738
264	0.135	0.13	0.132	-3.96332	-4.07454	-3.96332
265	0.133	0.13	0.13	-4.07454	-4.07454	-4.07454
266	0.134	0.13	0.131	-4.01738	-4.07454	-4.01738
267	0.134	0.13	0.13	-4.01738	-4.07454	-4.07454
268	0.134	0.129	0.131	-4.01738	-4.13517	-4.01738
269	0.133	0.129	0.129	-4.07454	-4.13517	-4.13517
270	0.133	0.129	0.13	-4.07454	-4.13517	-4.07454
271	0.133	0.129	0.13	-4.07454	-4.13517	-4.07454
272	0.133	0.129	0.131	-4.07454	-4.13517	-4.01738
273	0.132	0.128	0.131	-4.13517	-4.19971	-4.01738
274	0.131	0.128	0.129	-4.19971	-4.19971	-4.13517
275	0.132	0.129	0.129	-4.13517	-4.13517	-4.13517
276	0.131	0.128	0.129	-4.19971	-4.19971	-4.13517
277	0.131	0.127	0.129	-4.19971	-4.2687	-4.13517
278	0.132	0.128	0.128	-4.13517	-4.19971	-4.19971
279	0.131	0.127	0.128	-4.19971	-4.2687	-4.19971
280	0.132	0.127	0.128	-4.13517	-4.2687	-4.19971
281	0.131	0.127	0.128	-4.19971	-4.2687	-4.19971
282	0.131	0.126	0.129	-4.19971	-4.34281	-4.13517
283	0.131	0.128	0.128	-4.19971	-4.19971	-4.19971
284	0.13	0.127	0.128	-4.2687	-4.2687	-4.19971
285	0.13	0.127	0.127	-4.2687	-4.2687	-4.2687
286	0.13	0.126	0.128	-4.2687	-4.34281	-4.19971
287	0.129	0.126	0.127	-4.34281	-4.34281	-4.2687
288	0.129	0.126	0.128	-4.34281	-4.34281	-4.19971
289	0.13	0.125	0.127	-4.2687	-4.42285	-4.2687
290	0.131	0.125	0.128	-4.19971	-4.42285	-4.19971
291	0.13	0.126	0.127	-4.2687	-4.34281	-4.2687
292	0.129	0.126	0.126	-4.34281	-4.34281	-4.34281
293	0.129	0.125	0.127	-4.34281	-4.42285	-4.2687
294	0.129	0.126	0.126	-4.34281	-4.34281	-4.34281
295	0.129	0.125	0.126	-4.34281	-4.42285	-4.34281
296	0.128	0.125	0.126	-4.42285	-4.42285	-4.34281
297	0.128	0.125	0.126	-4.42285	-4.42285	-4.34281
298	0.128	0.124	0.126	-4.42285	-4.50986	-4.34281
299	0.128	0.124	0.125	-4.42285	-4.50986	-4.42285
300	0.127	0.124	0.125	-4.50986	-4.50986	-4.42285
